# Supplementary material for: Simulation of Oscillopsia in Virtual Reality
Source: Br Ir Orthopt J. 2018 Jun 19;14(1):45–9. doi: 10.22599/bioj.112 (PMC7510383; doi:10.22599/bioj.112)
Supplement: Patient feedback on VR oscillopsia simulation results. — Contains responses to all questions in the questionnaire including the data used to generate Figure 2. [file bioj-14-1-112-s1.xlsx]

## Sheet: Sheet1
Infantile nystagmus with oscillopsia study results
					Q1: simulation accuracy	Q2: extent it helps to describe oscillopsia	Q3: would it help others understand oscillopsia	Q4: extent generalised app helps to describe oscillopsia
Participant	Q1: nystagmus cause, other eye disorders	Q2: How many occasions have you experienced oscillopsia	Q3: Frequency of oscillopsia	Q4: How long ago was your last episode of oscillopsia	Q5: How close does this personalised simulation replicate oscillopsia	Q6: To what extent would this personalised simulation help you describe oscillopsia	Q7: Would the personalised simulation be useful to show others for them to understand oscillopsia	Q8: To what extent would the typical oscillopsia help you describe oscillopsia
1	Congenital cateracts	>10	v rarely	2-12 mo	8	10	10	8
2	Andiridia	>10	v rarely	< 1 wk	8	9	9	8
3	-	>10	>1 /day	< 1 wk	8	10	10	10
4	idiopathic	>10	>1 /day	< 1 wk	8	9	9	9
5	albanism	>10	daily	< 1 wk	8	8	8	8
6	Macular degeneration & cone dystrophy	>10	few times /mo	< 1 wk	7	9	10	9
				MIN	7	8	8	8
				AVERAGE	7.83333	9.16667	9.33333	8.66667
				MAX	8	10	10	10
